# Supplementary material for: A Methodological Approach for Evaluating the Genotypic Variation for Physiological Adaptation of Potato Wild Relatives for Heat Tolerance Breeding
Source: Plants (Basel). 2025 Oct 8;14(19):3096. doi: 10.3390/plants14193096 (PMC12526108; doi:10.3390/plants14193096)
Supplement: Supplementary file 1 [file plants-14-03096-s001.zip]

Archive with 1 entries (1 files):
- plants-3823632-Supplementary.pdf
